# Supplementary material for: Intimate Partners Violence against Women during a COVID-19 Lockdown Period: Results of an Online Survey in 7 Provinces of the Democratic Republic of Congo
Source: Int J Environ Res Public Health. 2021 May 12;18(10):5108. doi: 10.3390/ijerph18105108 (PMC8151677; doi:10.3390/ijerph18105108)
Supplement: Supplementary file 1 [file ijerph-18-05108-s001.zip]

Archive with 1 entries (1 files):
- ijerph-1192431-supplementary.pdf
